# Supplementary material for: Temporary Seismic Array Installation in the Contursi Terme Hydrothermal System: A Step Toward Geothermal Assessment
Source: Sensors (Basel). 2025 Dec 19;26(1):16. doi: 10.3390/s26010016 (PMC12788016; doi:10.3390/s26010016)
Supplement: Supplementary file 1 [file sensors-26-00016-s001.zip]

Archive with 1 entries (1 files):
- sensors-3960700-supplementary.pdf
